# Supplementary material for: Oncolytic Vaccinia Virus Augments T Cell Factor 1-Positive Stem-like CD8+ T Cells, Which Underlies the Efficacy of Anti-PD-1 Combination Immunotherapy
Source: Biomedicines. 2022 Mar 30;10(4):805. doi: 10.3390/biomedicines10040805 (PMC9027961; doi:10.3390/biomedicines10040805)
Supplement: Supplementary file 1 [file biomedicines-10-00805-s001.zip]

Archive with 1 entries (1 files):
- biomedicines-1636885-supplementary.pdf
